# Supplementary material for: Validation of 10-Minute Delayed Hepatocyte Phase Imaging with 30° Flip Angle in Gadoxetic Acid-Enhanced MRI for the Detection of Liver Metastasis
Source: PLoS One. 2015 Oct 7;10(10):e0139863. doi: 10.1371/journal.pone.0139863 (PMC4596879; doi:10.1371/journal.pone.0139863)
Supplement: S1 File — (XLSX) [file pone.0139863.s001.xlsx]

## Sheet: Data
Characteristics of Patients or Tumor								Qualitative Analysis (Scoring 1-4)				Coding 0-1					Quantitative Analysis
								Reader A		Reader B		Reader A		Reader B			10m-FA30			20m-FA10			Lesion-to-liver CNR
Patient number	Tumor number	Sex	Age	Tumor location (liver segment)	Tumor size (cm)	Diagnosis		10m-FA30	20m-FA10	10m-FA30	20m-FA10	10m-FA30	20m-FA10	10m-FA30	20m-FA10		Lesion	Liver	Noise	Lesion	Liver	Noise	10m-FA30	20m-FA10	Difference
1	1	M	62	2	2.5	1		4	4	4	4	1	1	1	1		144.1	364.9	1	220.7	337.2	1	220.8	116.5	104.3
1	2			6	2.1	1		4	4	4	4	1	1	1	1		154.6	372.9	0.82	223.6	401.1	0.86	266.22	206.395	59.8242
1	3			5	1.3	1		4	4	4	4	1	1	1	1		116.6	300.9	0.95	150.9	302.1	0.93	194	162.581	31.4194
1	4			6	0.8	1		4	4	4	4	1	1	1	1
1	5			4	0.6	1		4	4	4	4	1	1	1	1
1	6			5	0.9	1		4	4	4	4	1	1	1	1
1	7			7	1.1	5		4	4	4	4	1	1	1	1
2	8	F	49	7	3.2	1		4	4	4	4	1	1	1	1		111.7	481.1	1.4	172.4	474.4	1.5	263.857	201.333	62.5238
2	9			8	2.1	1		4	4	4	4	1	1	1	1		101.1	434.8	1.5	184.8	413.4	1.5	222.467	152.4	70.0667
2	10			3	2.6	1		4	4	4	4	1	1	1	1		166.4	476	1.1	212.1	383.5	1.1	281.455	155.818	125.636
2	11			1	2.1	1		4	4	4	4	1	1	1	1		178.3	515.4	1.2	218.4	451.8	1.2	280.917	194.5	86.4167
2	12			4	2.1	1		4	4	4	4	1	1	1	1		164.3	458.1	1.4	217.3	410.2	1.3	209.857	148.385	61.4725
2	13			4	1.6	1		4	4	4	4	1	1	1	1		153.4	458.1	1.4	235.9	410.2	1.3	217.643	134.077	83.5659
2	14			4	2	1		4	4	4	4	1	1	1	1		130.1	439.7	1.4	199.9	418.4	1	221.143	218.5	2.64286
2	15			4	3.9	6		4	4	4	4	1	1	1	1
3	16	F	58	8	2.4	1		4	4	4	4	1	1	1	1		97	425.7	1.1	170.1	407.5	1.3	298.818	182.615	116.203
3	17			7	2.5	1		4	4	4	4	1	1	1	1		82.3	444	1.4	173.2	432.3	1.4	258.357	185.071	73.2857
3	18			8	2.3	1		4	4	4	4	1	1	1	1		84.2	440.2	1.3	159.2	465.6	1.3	273.846	235.692	38.1538
3	19			8	2.5	1		4	4	4	4	1	1	1	1		90.6	440.2	1.3	189.4	465.6	1.3	268.923	212.462	56.4615
3	20			2	1.9	1		4	4	4	4	1	1	1	1		100.4	441	1.2	173.7	416.4	1.2	283.833	202.25	81.5833
3	21			5	1.3	1		4	4	4	4	1	1	1	1		147.7	459.8	1	144.2	442.9	0.93	312.1	321.183	-9.0828
3	22			5/6	1.6	1		4	4	4	4	1	1	1	1		152.7	459.8	1	157.7	442.9	0.93	307.1	306.667	0.433333
4	23	M	53	8	2.1	1		4	4	4	4	1	1	1	1		100.7	418.5	1.1	170.8	329	1	288.909	158.2	130.709
5	24	F	58	6	1.3	1		4	4	4	4	1	1	1	1		254.6	528	1.2	258.4	512.4	1.3	227.833	195.385	32.4487
5	25			8	1.1	1		4	4	4	4	1	1	1	1		211.2	474.4	1.1	245.5	480.6	1.1	239.273	213.727	25.5455
5	26			5	0.5	5		4	4	4	3	1	1	1	1
5	27			8	0.5	1		3	1	3	1	1	0	1	0
5	28			4	0.6	1		3	3	3	3	1	1	1	1
6	29	M	54	7/8	1	1		4	4	4	4	1	1	1	1		103.2	402.9	0.77	172.9	383.3	0.9	389.221	233.778	155.443
6	30			5	0.5	1		3	4	4	3	1	1	1	1
6	31			8	0.5	1		4	4	4	4	1	1	1	1
6	32			5/6	0.5	1		1	1	1	1	0	0	0	0
7	33	F	41	5/6	1.5	1		4	4	4	4	1	1	1	1		177.8	661	1.2	202	510	1	402.667	308	94.6667
7	34			4	1.1	1		4	4	4	4	1	1	1	1		156.7	627	0.84	198	474.1	0.78	559.881	353.974	205.907
7	35			8	1.3	1		4	4	4	4	1	1	1	1		172.4	652.5	1	208.6	509	0.89	480.1	337.528	142.572
7	36			3	0.5	1		4	4	4	4	1	1	1	1
8	37	F	62	2/3	3.3	1		4	4	4	4	1	1	1	1		122.5	423.9	1.4	156.8	353.7	1.3	215.286	151.462	63.8242
9	38	M	48	5/6	2.5	1		4	4	4	4	1	1	1	1		179	467.1	1.2	223.1	430.6	1.3	240.083	159.615	80.4679
10	39	M	62	2/3	1.6	1		4	4	4	4	1	1	1	1		138.3	303.9	1.1	195	326.9	1	150.545	131.9	18.6455
11	40	F	49	6	0.9	1		4	4	4	4	1	1	1	1
11	41			6	1.5	1		4	4	4	4	1	1	1	1		150.9	483.8	1.1	204.1	481.2	1.2	302.636	230.917	71.7197
11	42			6	2.1	1		4	4	4	4	1	1	1	1		165.8	483.8	1.1	209.5	481.2	1.2	289.091	226.417	62.6742
11	43			4	1.4	1		4	4	4	4	1	1	1	1		149.4	413.8	1	214.5	371.5	1.1	264.4	142.727	121.673
11	44			1	1.4	1		4	4	4	4	1	1	1	1		146.3	459.3	1	191.6	469	1	313	277.4	35.6
11	45			2/3	1.9	1		4	4	4	4	1	1	1	1		117.7	412.9	1	196.8	380.4	1.05	295.2	174.857	120.343
11	46			2/3	1.6	1		4	4	4	4	1	1	1	1		172	419.7	1.2	226.8	396.6	1.3	206.417	130.615	75.8013
11	47			8	2.2	1		4	4	4	4	1	1	1	1		138.6	421.5	1.1	192.4	436.9	1.2	257.182	203.75	53.4318
11	48			7	1.3	1		4	4	4	4	1	1	1	1		141.4	421.5	1.1	229.4	436.9	1.2	254.636	172.917	81.7197
12	49	F	41	3	1.4	1		4	4	4	4	1	1	1	1		141.7	496.5	0.71	207	391	0.74	499.718	248.649	251.07
12	50			3	1.3	1		4	4	4	4	1	1	1	1		154.8	518.2	0.71	219	423.3	0.84	511.831	243.214	268.617
12	51			4	0.9	1		4	4	4	4	1	1	1	1
13	52	M	64	8	1.9	1		4	4	4	4	1	1	1	1		109.9	368.3	1.3	176	384.2	1.4	198.769	148.714	50.0549
13	53			2/3	1.7	1		4	4	4	4	1	1	1	1		164.1	311.9	1.2	160.3	290	1.3	123.167	99.7692	23.3974
13	54			7	1.6	1		4	4	4	4	1	1	1	1		117.8	354.5	1.2	198.7	372.2	1.1	197.25	157.727	39.5227
13	55			7	1.8	1		4	4	4	4	1	1	1	1		115.2	345.4	1.2	175.4	401.6	1.2	191.833	188.5	3.33333
13	56			3	1.6	1		4	4	4	4	1	1	1	1		149.3	291.3	1.2	175.1	276.8	1.2	118.333	84.75	33.5833
13	57			3	1.5	1		4	4	4	4	1	1	1	1		82.3	265.4	1	166.5	281	1	183.1	114.5	68.6
13	58			5	2.4	1		4	4	4	4	1	1	1	1		117.4	318.3	1	172.2	350.2	0.9	200.9	197.778	3.12222
13	59			6	1.8	1		4	4	4	4	1	1	1	1		157.1	398.9	0.64	197.7	447.4	0.7	377.812	356.714	21.0982
14	60	M	55	5/6	1.3	1		4	4	4	4	1	1	1	1		120	367.4	1	150.7	402.9	1.2	247.4	210.167	37.2333
14	61			6	0.5	1		4	4	4	4	1	1	1	1
14	62			6	0.5	1		4	4	3	1	1	1	1	0
14	63			6	0.5	1		4	4	4	4	1	1	1	1
14	64			5/6	0.5	1		4	4	1	1	1	1	0	0
14	65			4	1.5	5		4	4	4	4	1	1	1	1
14	66			7	3.6	5		4	4	4	4	1	1	1	1
14	67			5	1	5		4	4	4	4	1	1	1	1
15	68	F	74	1	1.4	1		4	4	4	4	1	1	1	1		221.6	435.5	1.1	263.4	444.2	1.1	194.455	164.364	30.0909
15	69			4	1.4	1		4	4	4	4	1	1	1	1		186.1	422.2	1.1	271.5	412.1	1.2	214.636	117.167	97.4697
16	70	F	68	5	1.3	1		4	4	4	4	1	1	1	1		137.6	412.6	1.1	206.2	393.9	1.1	250	170.636	79.3636
17	71	F	56	5	2.7	1		4	4	4	4	1	1	1	1		113.2	349.4	1	175.2	386.8	0.95	236.2	222.737	13.4632
17	72			6	1.8	1		4	4	4	4	1	1	1	1		138.7	372.6	0.89	219.7	400.8	0.97	262.809	186.701	76.108
17	73			5	1.9	1		4	4	4	4	1	1	1	1		132.7	383.4	0.93	172.1	397.1	0.79	269.57	284.81	-15.2402
17	74			5	2	1		4	4	4	4	1	1	1	1		142.2	383.4	0.93	189.8	397.1	0.79	259.355	262.405	-3.05022
18	75	M	54	4	1.4	1		4	4	4	4	1	1	1	1		137.1	387.4	1	228.4	392.3	1.1	250.3	149	101.3
18	76			8	1	1		4	4	4	4	1	1	1	1		149.2	359.2	1.5	213.6	359.7	1.5	140	97.4	42.6
18	77			8	1	1		4	4	4	4	1	1	1	1		140.6	359.2	1.5	211.5	359.7	1.3	145.733	114	31.7333
18	78			3	1.1	1		4	4	4	4	1	1	1	1		118.5	362.1	1.3	212.1	361	1.2	187.385	124.083	63.3013
18	79			3	1	1		4	4	4	4	1	1	1	1		163.5	378	1.3	208.5	334.2	1.1	165	114.273	50.7273
19	80	M	73	7	1	1		4	4	4	4	1	1	1	1		119.9	415.2	0.87	187.6	396.1	0.9	339.425	231.667	107.759
19	81			6	1	1		4	4	4	4	1	1	1	1		83.6	397.5	0.71	88.9	408.4	0.71	442.113	450	-7.88732
19	82			5/6	1	5		4	4	4	4	1	1	1	1
20	83	M	62	2/3/4	13.9	1		4	4	4	4	1	1	1	1		103.2	425.2	0.92	170	429.21	0.81	350	320.012	29.9877
20	84			5	1.4	1		4	4	4	4	1	1	1	1		172.4	422.9	0.74	184.2	396.5	0.7	338.514	303.286	35.2278
21	85	M	43	4	1.7	1		4	4	4	4	1	1	1	1		152	418.4	1.4	193	399	1.5	190.286	137.333	52.9524
21	86			5	1.3	1		4	4	4	4	1	1	1	1		172.9	427.6	1	177	410.9	1	254.7	233.9	20.8
21	87			3	1	5		4	4	4	4	1	1	1	1
22	88	M	74	8	2.5	1		4	4	4	4	1	1	1	1		166.6	443	1.1	220.1	421	1	251.273	200.9	50.3727
22	89			8	2	1		4	4	4	4	1	1	1	1		195.6	502.7	1.2	241.1	467.2	1.2	255.917	188.417	67.5
22	90			5	2.5	1		4	4	4	4	1	1	1	1		140.1	436.9	1.1	212	409.3	1	269.818	197.3	72.5182
22	91			6	0.8	1		4	4	4	4	1	1	1	1
23	92	M	62	2	3.6	1		4	4	4	4	1	1	1	1		172.2	375.7	1.2	251	346.9	1.4	169.583	68.5	101.083
23	93			6	1.1	1		4	4	4	4	1	1	1	1		190.5	488.2	0.73	216.9	467.4	0.82	407.808	305.488	102.32
23	94			6	3.1	1		4	4	4	4	1	1	1	1		173.9	461.5	0.78	253.2	437.3	0.8	368.718	230.125	138.593
23	95			5	2.4	1		4	4	4	4	1	1	1	1		146.6	402.2	0.9	203.2	375.4	0.69	284	249.565	34.4348
23	96			4	1.2	1		4	4	4	4	1	1	1	1		197.3	445	0.91	245.3	400.6	0.94	272.198	165.213	106.985
24	97	M	43	3	0.8	5		4	4	4	4	1	1	1	1
24	98			7	1.5	1		4	4	4	4	1	1	1	1		205.2	516.8	1.2	278.9	473.3	1.1	259.667	176.727	82.9394
24	99			5/6	1.2	1		4	4	4	4	1	1	1	1		216.1	529.4	1.1	243	505.8	1.3	284.818	202.154	82.6643
24	100			4	0.5	1		3	3	3	3	1	1	1	1
24	101			5	0.5	1		4	4	4	4	1	1	1	1
24	102			1/6	0.5	5		4	4	4	4	1	1	1	1
25	103	M	48	3	2.1	1		4	4	4	4	1	1	1	1		99.9	420.5	1.2	154.5	342.6	1.05	267.167	179.143	88.0238
25	104			7/8	1.6	1		4	4	4	4	1	1	1	1		112	420.5	1.2	100	342.6	1.1	257.083	220.545	36.5379
25	105			7/8	1.5	1		4	4	4	4	1	1	1	1		144.8	519.6	1.1	138.8	460	1.1	340.727	292	48.7273
25	106			6	2.5	1		4	4	4	4	1	1	1	1		181.4	466.5	1.2	222.7	410.9	1.2	237.583	156.833	80.75
25	107			5	1.4	1		4	4	4	4	1	1	1	1		108.1	419.5	1.2	158	366.6	1.3	259.5	160.462	99.0385
25	108			6	2.4	1		4	4	4	4	1	1	1	1		124.9	422.1	1.1	152	403.8	1.2	270.182	209.833	60.3485
26	109	F	36	7	0.6	1		4	4	4	4	1	1	1	1
26	110			7	0.6	1		4	4	4	4	1	1	1	1
26	111			6/7	0.6	1		4	4	4	3	1	1	1	1
27	112	M	56	5	1.6	1		4	4	4	4	1	1	1	1		100.3	360.4	1	175.1	380.4	1	260.1	205.3	54.8
28	113	M	65	3	2.1	1		4	4	4	4	1	1	1	1		132.4	321.8	1.1	165.2	309	1.4	172.182	102.714	69.4675
28	114			6	1.6	1		4	4	4	4	1	1	1	1		224.2	447.6	1.1	227.6	415	0.96	203.091	195.208	7.88258
28	115			6	1.4	1		4	4	4	4	1	1	1	1		141.2	365.7	1	185.6	346	1.1	224.5	145.818	78.6818
28	116			5/6	1.6	1		4	4	4	4	1	1	1	1		141.6	361.8	0.88	164	345.8	0.97	250.227	187.423	62.8046
28	117			3	0.6	1		4	4	4	4	1	1	1	1
29	118	F	67	6	1	1		4	4	4	4	1	1	1	1		181.4	638.2	1.1	187.9	560.8	1	415.273	372.9	42.3727
29	119			7	0.6	1		4	4	4	4	1	1	1	1
29	120			4/6	0.6	5		3	3	3	3	1	1	1	1
30	121	F	52	2/3	2.8	1		4	4	4	4	1	1	1	1		274.4	510.1	0.7	294.1	395.2	0.75	336.714	134.8	201.914
30	122			7	0.6	5		4	4	4	4	1	1	1	1
31	123	M	53	1	1.5	1		4	4	4	4	1	1	1	1		98.5	347	1.2	158.3	357.2	1.2	207.083	165.75	41.3333
31	124			4	1	1		4	4	4	4	1	1	1	1		118.2	323.8	1.2	159.5	326.6	1.2	171.333	139.25	32.0833
31	125			8	1.1	1		4	4	4	4	1	1	1	1		140.5	417.7	1.2	212.4	414.2	1.06	231	190.377	40.6226
31	126			7	1.2	1		4	4	4	4	1	1	1	1		176.3	446.7	1.1	238.8	455.4	1.1	245.818	196.909	48.9091
31	127			6	1.3	1		4	4	4	4	1	1	1	1		148.9	379.2	1	163.9	405	1.2	230.3	200.917	29.3833
31	128			2	0.9	1		4	4	4	4	1	1	1	1
31	129			6	0.7	1		4	4	4	3	1	1	1	1
31	130			7/8	0.9	1		1	2	1	1	0	0	0	0
32	131	M	47	8	1.8	1		4	4	4	4	1	1	1	1		132.9	458.8	1.2	169.9	400.4	1.2	271.583	192.083	79.5
32	132			3	0.7	6		4	4	4	4	1	1	1	1
32	133			8	0.8	5		4	4	4	4	1	1	1	1
32				1		11		1	1	1	3	0	0	0	1
33	134	M	56	3	2.1	1		4	4	4	4	1	1	1	1		159.5	299.7	0.86	184.2	275.8	0.92	163.023	99.5652	63.458
33	135			4	0.6	5		4	4	3	4	1	1	1	1
33	136			6	3.1	1		4	4	4	4	1	1	1	1		150.9	549.2	1.1	231.5	509.7	1	362.091	278.2	83.8909
33	137			6	2.7	1		4	4	4	4	1	1	1	1		155.9	434.1	0.8	212.1	455.3	0.84	347.75	289.524	58.2262
33				2		11		1	1	2	1	0	0	0	0
34	138	M	52	8	3	1		4	4	4	4	1	1	1	1		140.2	369.1	1.3	188	316.1	1.4	176.077	91.5	84.5769
34	139			8	2	1		4	4	4	4	1	1	1	1		137.09	399	1.6	180	356.3	1.4	163.694	125.929	37.7652
34	140			7	1.7	1		4	4	4	4	1	1	1	1		118.2	414.7	1.3	177.8	412.1	1.2	228.077	195.25	32.8269
34	141			4	3.1	1		4	4	4	4	1	1	1	1		116.1	371.6	1.3	161	311.6	1.2	196.538	125.5	71.0385
34	142			6	2.3	1		4	4	4	4	1	1	1	1		179.8	450	1.1	208.8	429.9	1.1	245.636	201	44.6364
34	143			5/6	2.7	1		4	4	4	4	1	1	1	1		152.6	423.7	1.2	168.8	414.9	1.2	225.917	205.083	20.8333
35	144	F	39	5/6	1.5	1		4	4	4	4	1	1	1	1		165.8	559.6	1.1	165.3	490.9	1.2	358	271.333	86.6667
35	145			5	1.4	1		4	4	4	4	1	1	1	1		136.4	529.2	1	154.4	442	1	392.8	287.6	105.2
35	146			5	1.2	1		4	4	4	4	1	1	1	1		118.2	526.9	1.2	129.8	438.5	1.1	340.583	280.636	59.947
35	147			3	1.4	1		4	4	4	4	1	1	1	1		114.9	488.9	1.1	177.5	384.5	1	340	240	100
35	148			3	1.3	1		4	4	4	4	1	1	1	1		165.5	526.9	1.2	166.7	437.6	1.1	301.167	246.273	54.8939
35	149			3	1.1	1		4	4	4	4	1	1	1	1		139.6	526.9	1.2	162.8	437.6	1.1	322.75	249.818	72.9318
36	150	F	48	8	2	1		4	4	4	4	1	1	1	1		166	399.3	1	200.9	403.8	0.91	233.3	222.967	10.333
36	151			7	1.6	1		4	4	4	4	1	1	1	1		166	481.2	1	238.9	484.1	0.81	315.2	302.716	12.484
36	152			5/6	1.2	1		4	4	4	4	1	1	1	1		156.4	447.4	0.88	160.2	441.4	1	330.682	281.2	49.4818
37	153	M	64	5/6	1	1		4	4	4	4	1	1	1	1		108.5	348.6	1.1	107.2	378.9	1.1	218.273	247	-28.7273
38	154	M	70	8	2.1	1		4	4	4	4	1	1	1	1		149.9	375.3	1.5	197.1	388.8	1.6	150.267	119.812	30.4542
38	155			4	0.7	5		1	1	1	1	0	0	0	0
39	156	F	39	8	3.4	1		4	4	4	4	1	1	1	1		197	521.3	0.89	242.3	503.9	0.85	364.382	307.765	56.6173
39	157			1	1.1	1		4	4	4	4	1	1	1	1		192.1	460.6	0.93	233.3	456.2	0.91	288.71	244.945	43.7646
39	158			7	0.3	5		4	4	4	4	1	1	1	1
39	159			2/3	0.3	5		3	3	3	3	1	1	1	1
40	160	F	57	3	2.6	1		4	4	4	4	1	1	1	1		188.5	446.6	1.6	259.8	411.5	1.4	161.312	108.357	52.9554
40	161			8	1.4	1		4	4	4	4	1	1	1	1		182.5	422.9	1.6	255.6	423.1	1.4	150.25	119.643	30.6071
41	162	M	68	7/8	2.3	1		4	4	4	4	1	1	1	1		184.5	386.6	1.1	199	389.7	1.2	183.727	158.917	24.8106
41	163			4/8	1.3	1		4	4	4	4	1	1	1	1		141	382.9	1.2	174.7	369.7	1.2	201.583	162.5	39.0833
41	164			4/8	1	1		4	4	4	4	1	1	1	1		218.8	390.8	1.1	221.1	375.1	1.2	156.364	128.333	28.0303
41	165			2/3	1.3	1		4	4	4	4	1	1	1	1		197.2	332.9	1.1	180.9	322.2	1.2	123.364	117.75	5.61364
41	166			6	1.1	1		4	4	4	4	1	1	1	1		197.8	402.8	0.94	187.7	392.1	1	218.085	204.4	13.6851
41	167			6	1.5	1		4	4	4	4	1	1	1	1		210.4	395.8	0.88	223.2	390.7	1	210.682	167.5	43.1818
41	168			4	1.6	1		4	4	4	4	1	1	1	1		173.9	373.9	1	202.5	396.5	1	200	194	6
42	169	F	41	8	2.9	1		4	4	4	4	1	1	1	1		161.3	599.4	1	221.8	470.1	0.9	438.1	275.889	162.211
43	170	F	55	6	1.4	1		4	4	4	4	1	1	1	1		252.7	506.1	0.87	288	495	0.92	291.264	225	66.2644
43	171			6	2	1		4	4	4	4	1	1	1	1		235.8	516.9	0.85	272.2	498.1	0.85	330.706	265.765	64.9412
43	172			2/3	1.1	5		4	4	4	4	1	1	1	1
43	173			6	0.3	5		4	4	4	3	1	1	1	1
44	174	F	39	6	1.9	1		4	4	4	4	1	1	1	1		145.2	567	0.9	249.4	488.4	0.94	468.667	254.255	214.411
44	175			4	1.6	1		4	4	4	4	1	1	1	1		195.7	426.1	1.1	215.1	366.4	1.1	209.455	137.545	71.9091
44	176			6	1.1	5		4	4	4	4	1	1	1	1
45	177	M	54	6	3.9	1		4	4	4	4	1	1	1	1		151.2	420.1	1.3	228.4	409.9	1.3	206.846	139.615	67.2308
45	178			8	1.6	1		4	4	4	4	1	1	1	1		233.6	393.2	0.92	278.1	400.9	0.93	173.478	132.043	41.4353
46	179	M	62	2/3	2.8	1		4	4	4	4	1	1	1	1		139.4	334.2	1.3	182.5	302.7	1.2	149.846	100.167	49.6795
46	180			4	2.7	1		4	4	4	4	1	1	1	1		126.1	341.4	1.2	188.9	292	1.2	179.417	85.9167	93.5
46	181			5	2.1	1		4	4	4	4	1	1	1	1		149.4	388.6	1.2	182.6	361.8	1.3	199.333	137.846	61.4872
46	182			3	0.3	5		4	4	2	4	1	1	0	1
46	183			1	0.4	5		4	4	4	4	1	1	1	1
47	184	F	70	2	3.7	1		4	4	4	4	1	1	1	1		118.4	583.9	1.5	151.5	462.6	1.5	310.333	207.4	102.933
47	185			3	0.3	5		1	4	1	4	0	1	0	1
47	186			5	0.3	5		1	4	1	4	0	1	0	1
48	187	F	29	4	6.7	1		4	4	4	4	1	1	1	1		164.6	425.6	0.54	257.2	425.3	0.6	483.333	280.167	203.167
48	188			8	4.7	1		4	4	4	4	1	1	1	1		176.7	623.7	1.2	259.2	528.6	0.9	372.5	299.333	73.1667
49	189	F	66	6	1.5	5		4	4	4	4	1	1	1	1
49	190			6	1.5	1		4	4	4	4	1	1	1	1		158.3	499.9	1.1	248.1	489.8	0.94	310.545	257.128	53.4178
49	191			7	1.4	1		4	4	4	4	1	1	1	1		199.7	527.9	1.2	245.8	501.5	1.1	273.5	232.455	41.0455
49	192			2	1	5		4	4	4	4	1	1	1	1
49	193			8	1	5		4	4	4	4	1	1	1	1
50	194	M	64	7	2	5		4	4	4	4	1	1	1	1
50	195			1	1.6	1		4	4	4	4	1	1	1	1		138.5	425.5	1.2	152.2	397.7	1.2	239.167	204.583	34.5833
50	196			4	1.5	1		4	4	4	4	1	1	1	1		94.3	375.9	1.4	147	304.5	1.3	201.143	121.154	79.989
50	197			7	2	5		4	4	4	4	1	1	1	1
50	198			3	1	5		4	4	4	4	1	1	1	1
50	199			3	1.1	5		4	4	4	4	1	1	1	1
50	200			3	1.7	5		4	4	4	4	1	1	1	1
50	201			5	1.5	5		4	4	4	4	1	1	1	1
50	202			5	1.2	5		4	4	4	4	1	1	1	1
50	203			5	0.3	5		4	4	4	4	1	1	1	1
50	204			6	1	5		4	4	4	4	1	1	1	1
51	205	M	66	2	1.1	1		4	4	4	1	1	1	1	0		110.1	174.1	0.9	132.4	218.8	0.9	71.1111	96	-24.8889
51	206			7	1	5		4	4	4	4	1	1	1	1
51	207			8	1.1	5		4	4	4	4	1	1	1	1
51	208			8	0.8	5		4	4	4	4	1	1	1	1
51	209			4	1	5		4	4	4	4	1	1	1	1
52	210	M	54	4/8	5.9	1		4	4	4	4	1	1	1	1		146.9	276.8	1.1	201.4	298	1.5	118.091	64.4	53.6909
52	211			4	2.6	1		4	4	4	4	1	1	1	1		140.5	287.2	1	181.5	295.6	1.3	146.7	87.7692	58.9308
52	212			8	3.9	1		4	4	4	4	1	1	1	1		147	366.1	1.1	207.1	381.3	1.5	199.182	116.133	83.0485
52	213			1	2.3	1		4	4	4	4	1	1	1	1		151.6	341.6	1.3	184.3	316.8	1.3	146.154	101.923	44.2308
52	214			8	0.7	1		4	4	4	4	1	1	1	1
53	215	F	64	0.875	2.8	1		4	4	4	4	1	1	1	1		219.4	477.9	2.3	294.5	483.8	1.8	112.391	105.167	7.22464
54	216	F	61	6	1.8	6		4	4	4	4	1	1	1	1
54	217			6/1	2.7	1		4	4	4	4	1	1	1	1		135.2	549.2	1.1	199.1	509.7	1	376.364	310.6	65.7636
54	218			4	1.1	6		4	4	4	4	1	1	1	1
54	219			2	1.7	5		4	4	4	4	1	1	1	1
55	220	M	66	8/4	1	1		3	3	1	1	1	1	0	0		203.6	495.6	1.5	210	399.2	1.5	194.667	126.133	68.5333
56	221	F	74	4	1.5	1		4	4	4	4	1	1	1	1		154	374.4	1.2	206.9	380.5	0.95	183.667	182.737	0.929825
56	222			8	0.9	1		4	4	4	4	1	1	1	1
56	223			1	0.8	1		4	4	4	4	1	1	1	1
56	224			5	1	1		3	4	2	4	1	1	0	1		159.2	364.8	1.1	192.8	407.7	1.16	186.909	185.259	1.65047
56				2		11		2	1	2	1	0	0	0	0
57	225	F	60	7	3.2	1		4	4	4	4	1	1	1	1		222.5	405.4	4.1	259.6	351.9	4.5	44.6098	20.5111	24.0986
57	226			8	3.5	1		4	4	4	4	1	1	1	1		161.5	398.5	4.8	239.5	394.8	3.8	49.375	40.8684	8.50658
57	227			6	2.1	1		4	4	4	4	1	1	1	1		235	491.3	0.8	253.4	514.2	0.7	320.375	372.571	-52.1964
57	228			4	0.5	1		4	3	4	1	1	1	1	0
58	229	M	55	7	1.8	1		4	4	4	4	1	1	1	1		205.1	304.2	0.8	278.7	361	0.9	123.875	91.4444	32.4306
58	230			6	0.8	1		4	4	4	4	1	1	1	1
58	231			3	0.3	5		4	4	3	3	1	1	1	1
59	232	F	81	2	3.3	5		4	4	4	4	1	1	1	1
59	233			8	1.2	1		4	4	4	4	1	1	1	1		134	448.6	1.2	152.7	392.8	1.1	262.167	218.273	43.8939
59	234			3	1.3	5		4	4	4	4	1	1	1	1
59	235			7	1	5		4	4	4	4	1	1	1	1
59	236			5/6	1.4	5		4	4	4	4	1	1	1	1
59	237			8	0.8	5		4	4	4	4	1	1	1	1
59	238			4	0.7	5		4	4	4	4	1	1	1	1
59	239			4	0.5	5		4	4	4	4	1	1	1	1
60	240	F	55	8	1	5		4	4	4	4	1	1	1	1
60	241			6	2.3	1		4	4	4	4	1	1	1	1		268.3	657.9	1	292.1	566.3	1	389.6	274.2	115.4
60	242			7	0.7	5		4	4	4	4	1	1	1	1
60	243			6	0.5	5		4	4	4	4	1	1	1	1
60	244			6/1	0.5	5		4	4	4	4	1	1	1	1
61	245	M	72	0.666667	3.2	1		4	4	4	4	1	1	1	1		149.7	393.7	0.8	249	339.2	1	305	90.2	214.8
61	246			0.666667	2	1		4	4	4	4	1	1	1	1		134.4	379.5	1	219.5	330.6	1	245.1	111.1	134
62	247	M	56	8/4	0.3	5		4	4	4	4	1	1	1	1
62	248			6	1.8	1		4	4	4	4	1	1	1	1		139	459.8	1	193.8	442.9	0.93	320.8	267.849	52.9505
63	249	M	54	4/8	5.7	1		4	4	4	4	1	1	1	1		143.6	272.6	1.2	183.2	300.8	1.8	107.5	65.3333	42.1667
63	250			4	2.4	1		4	4	4	4	1	1	1	1		109.2	241.8	1.3	154.4	271	1	102	116.6	-14.6
63	251			8	3.1	1		4	4	4	4	1	1	1	1		151.7	257.6	1	183.8	306.8	1.8	105.9	68.3333	37.5667
63	252			1	1.9	1		4	4	4	4	1	1	1	1		141.8	307.3	1.8	163.6	317.1	1.7	91.9444	90.2941	1.65033
63	253			8	0.6	1		4	4	1	1	1	1	0	0
64	254	F	77	7	2.1	1		4	4	4	4	1	1	1	1		216.9	607.5	1.2	327	527.5	1.1	325.5	182.273	143.227
64	255			2	3.5	1		4	4	4	4	1	1	1	1		148	632.8	1	226.5	517.7	0.9	484.8	323.556	161.244
64	256			3	2.4	1		4	4	4	4	1	1	1	1		142.7	643.3	0.9	212.7	528.6	0.9	556.222	351	205.222
64	257			3	1.8	1		4	4	4	4	1	1	1	1		132.8	643.3	0.9	186.7	528.6	0.9	567.222	379.889	187.333
64	258			4	1.6	1		4	4	4	4	1	1	1	1		257.7	573.9	1.2	297.1	446.8	1.2	263.5	124.75	138.75
64	259			6	2.1	1		4	4	4	4	1	1	1	1		209.3	612.8	1	274.9	552.7	1	403.5	277.8	125.7
65	260	F	46	4	1.4	1		4	4	4	4	1	1	1	1		122.1	238.5	1.4	177.1	304.5	1.6	83.1429	79.625	3.51786
65	261			8/5	1.2	1		4	4	4	4	1	1	1	1		261.8	298.1	1.4	270	300	1.2	25.9286	25	0.928571
66	262	M	72	5/6	1.7	1		4	4	4	4	1	1	1	1		159.7	216.7	1	193.6	307.7	0.9	57	126.778	-69.7778
66	263			8	0.6	1		4	4	4	4	1	1	1	1
66				1/6		11		1	3	1	3	0	1	0	1
67	264	M	65	1	1.6	1		4	4	4	4	1	1	1	1		156.2	291.4	0.8	182.6	361.1	0.8	169	223.125	-54.125
67	265			5	1.4	1		4	4	4	4	1	1	1	1		137.5	260.3	1	178.8	285.7	1	122.8	106.9	15.9
67	266			5	0.9	1		4	4	4	4	1	1	1	1
67	267			6	0.9	1		4	4	4	4	1	1	1	1
67	268			6	0.9	1		4	4	4	4	1	1	1	1
67	269			2/3	0.8	1		4	4	4	4	1	1	1	1
68	270	M	75	8	4	1		4	4	4	4	1	1	1	1		107	351.6	1.7	166.2	438.3	1.8	143.882	151.167	-7.28431
68	271			7	3.2	1		4	4	4	4	1	1	1	1		166.5	314.4	2.2	254	390.4	2.3	67.2273	59.3043	7.92292
68	272			6	2.9	1		4	4	4	4	1	1	1	1		176.9	350.3	1.2	258.5	425.6	1.4	144.5	119.357	25.1429
68	273			5	1	1		4	4	4	4	1	1	1	1		195.5	288.2	1.1	221.5	338.9	1.3	84.2727	90.3077	-6.03497
69	274	M	30	8	1.4	1		4	4	4	4	1	1	1	1		112.4	414.2	1.1	193.5	406.3	1.3	274.364	163.692	110.671
69	275			4	1.2	1		4	4	4	4	1	1	1	1		133.2	391.4	1.2	173.6	359.3	1.2	215.167	154.75	60.4167
69	276			1	1.6	1		4	4	4	4	1	1	1	1		161.8	429.4	1.2	201.2	403.1	1.1	223	183.545	39.4545
69	277			6	1.8	1		4	4	4	4	1	1	1	1		179.7	437.6	0.9	213.2	459.1	1.1	286.556	223.545	63.0101
69	278			4	2.4	1		4	4	4	4	1	1	1	1		153	356.4	1.1	210	346.6	0.9	184.909	151.778	33.1313
69	279			6	1.7	1		4	4	4	4	1	1	1	1		178	412.8	1	213.6	420.2	1	234.8	206.6	28.2
69	280			5	1.3	1		4	4	4	4	1	1	1	1		181.5	362.3	0.9	202.1	389.2	0.8	200.889	233.875	-32.9861
70	281	F	64	6	1	1		4	4	4	4	1	1	1	1		302	609.2	0.8	319.6	513.1	0.8	384	241.875	142.125
70	282			2	0.8	1		4	4	4	4	1	1	1	1
70	283			4	0.3	5		4	4	4	4	1	1	1	1
70	284			6	1.1	5		4	4	3	4	1	1	1	1
71	285	M	74	1	1.2	1		4	4	4	4	1	1	1	1		188	442.1	0.8	221.2	381.5	3.1	317.625	51.7097	265.915
71	286			6	1	1		4	4	4	4	1	1	1	1		251.2	505.7	0.9	277.5	518.6	1.6	282.778	150.688	132.09
72	287	F	64	3	2.1	1		4	4	4	4	1	1	1	1		146.6	288.8	1.2	187	300.4	1	118.5	113.4	5.1
72	288			7	1.7	1		4	4	4	4	1	1	1	1		122	398.4	2	180.8	432.7	1.1	138.2	229	-90.8
72	289			3	1.2	5		4	4	4	4	1	1	1	1
72	290			3	0.7	5		4	4	4	4	1	1	1	1
72	291			8	0.7	5		4	4	4	4	1	1	1	1
72	292			3	0.5	5		3	3	3	3	1	1	1	1
73	293	F	72	7	1.5	1		4	4	4	4	1	1	1	1		210.9	369.9	0.9	246.8	410.6	0.8	176.667	204.75	-28.0833
73	294			8	2.9	5		4	4	4	4	1	1	1	1
73	295			5	2.4	5		4	4	4	4	1	1	1	1
73	296			3	1.2	5		4	4	4	4	1	1	1	1
73	297			5	1.1	5		4	4	4	4	1	1	1	1
73	298			4	1	5		4	4	4	4	1	1	1	1
73	299			3	0.8	5		4	4	4	4	1	1	1	1
73	300			3	0.5	5		4	4	4	4	1	1	1	1
74		M	53			12
75	301	F	47	4	1.1	5		4	4	4	4	1	1	1	1
76	302	F	71	8	1.6	7		4	4	4	4	1	1	1	1
77	303	F	49	8	3.6	1		4	4	4	4	1	1	1	1		176.7	567.6	1.2	243.2	518.1	1.3	325.75	211.462	114.288
77	304			8	1.8	1		4	4	4	4	1	1	1	1		221.6	475.8	1.2	250.1	423.2	1.3	211.833	133.154	78.6795
78	305	M	58	2	0.8	1		4	4	4	4	1	1	1	1
78	306			8	0.8	1		4	4	4	4	1	1	1	1
78	307			8	0.8	1		4	4	4	4	1	1	1	1
78	308			8	0.8	1		4	4	4	4	1	1	1	1
78	309			7	0.9	1		4	4	4	4	1	1	1	1
78	310			5	0.7	1		4	4	4	4	1	1	1	1
78	311			1/6	0.8	1		4	4	4	4	1	1	1	1
78	312			5/6	0.8	1		4	4	4	4	1	1	1	1
78	313			5	1.1	5		4	4	4	4	1	1	1	1
79	314	M	48	0.857143	1.2	1		4	4	4	4	1	1	1	1		151.6	496	0.7	223.8	445.3	0.6	492	369.167	122.833
79	315			2	2.2	5		4	4	4	4	1	1	1	1
80	316	F	67	8	1.3	1		4	4	4	4	1	1	1	1		196.9	334.9	0.8	280.2	388.3	1.1	172.5	98.2727	74.2273
80	317			8	13	1		4	4	4	4	1	1	1	1		214.2	367.8	1.1	228.8	367.5	0.9	139.636	154.111	-14.4747
80	318			5	2.2	1		4	4	4	4	1	1	1	1		226.2	357.6	0.9	297.5	406.8	1	146	109.3	36.7
80	319			5	2	1		4	4	4	4	1	1	1	1		211.5	402	0.9	312.9	440.5	0.9	211.667	141.778	69.8889
80	320			5	2.2	1		4	4	4	4	1	1	1	1		281.5	405	0.9	335.4	447	0.9	137.222	124	13.2222
80	321			6	3.4	1		4	4	4	4	1	1	1	1		247.8	374.1	0.8	294.6	385.6	0.8	157.875	113.75	44.125
81		M	75			12
82	322	M	75	4	2.8	1		4	4	4	4	1	1	1	1		143.9	310.7	0.9	180.2	301.2	1	185.333	121	64.3333
82	323			8	1.6	6		4	4	4	4	1	1	1	1
82	324			4	0.8	6		4	4	4	4	1	1	1	1
82	325			2	2.4	6		4	4	4	4	1	1	1	1
82	326			3	3.3	5		4	4	4	4	1	1	1	1
83		M	51			12
	Count		83		326			330	330	330	330	330	330	330	330		202	202	202	202	202	202	202	202	202
	Average		57.988		1.6592			3.89394	3.91515	3.85455	3.85152	0.972727	0.978788	0.957576	0.963636		159.123	423.948	1.13955	206.596	405.025	1.14985	248.518	187.364	61.1544
	SD		11.5267		1.32445			0.497067	0.439758	0.575641	0.587934	0.163124	0.14431	0.201861	0.187478		41.7924	91.2505	0.414022	43.0803	65.4661	0.414359	101.594	77.3912	56.8329
	Maximum		81		13.9			4	4	4	4	1	1	1	1		302	661	4.8	335.4	566.3	4.5	567.222	450	268.617
	75‰		66		2.1			4	4	4	4	1	1	1	1		179.775	475.45	1.2	229.25	443.875	1.275	302.269	233.447	82.8706
	Median		58		1.4			4	4	4	4	1	1	1	1		151.6	419.6	1.1	201.7	403	1.1	239.22	184.308	54.2455
	25‰		50		1			4	4	4	4	1	1	1	1		134.1	367.5	0.9425	175.25	361.275	0.9325	183.682	125.98	30.0135
	Minimum		29		0.3			1	1	1	1	0	0	0	0		82.3	174.1	0.54	88.9	218.8	0.6	25.9286	20.5111	-90.8
